# Supplementary material for: Serum Phospholipid Profile Changes in Gaucher Disease and Parkinson’s Disease
Source: Int J Mol Sci. 2022 Sep 8;23(18):10387. doi: 10.3390/ijms231810387 (PMC9499334; doi:10.3390/ijms231810387)
Supplement: Supplementary file 1 [file ijms-23-10387-s001.zip]

Archive with 1 entries (1 files):
- ijms-1870746-supplementary.pdf
